# Supplementary material for: Metabolome Features of COPD: A Scoping Review
Source: Metabolites. 2022 Jul 5;12(7):621. doi: 10.3390/metabo12070621 (PMC9324381; doi:10.3390/metabo12070621)
Supplement: Supplementary file 1 [file metabolites-12-00621-s001.zip]

Archive with 1 entries (1 files):
- metabolites-1736174-supplementary.pdf
